# Supplementary material for: Cultured Macrophage Models for the Investigation of Lysosomal Glucocerebrosidase and Gaucher Disease
Source: Int J Mol Sci. 2025 Mar 18;26(6):2726. doi: 10.3390/ijms26062726 (PMC11943430; doi:10.3390/ijms26062726)
Supplement: Supplementary file 1 [file ijms-26-02726-s001.zip]

Archive with 1 entries (1 files):
- ijms-3474672-supplementary.pdf
